# Supplementary material for: Design, Synthesis and Biological Evaluation of Pyrazolopyrimidine Derivatives as Aryl Hydrocarbon Receptor Antagonists for Colorectal Cancer Immunotherapy
Source: Pharmaceutics. 2025 Oct 21;17(10):1359. doi: 10.3390/pharmaceutics17101359 (PMC12567141; doi:10.3390/pharmaceutics17101359)
Supplement: Supplementary file 1 [file pharmaceutics-17-01359-s001.zip]

Archive with 1 entries (1 files):
- pharmaceutics-3895560-supplementary.pdf
